# Supplementary material for: Three-Dimensionally Printed Ti2448 With Low Stiffness Enhanced Angiogenesis and Osteogenesis by Regulating Macrophage Polarization via Piezo1/YAP Signaling Axis
Source: Front Cell Dev Biol. 2021 Nov 15;9:750948. doi: 10.3389/fcell.2021.750948 (PMC8634253; doi:10.3389/fcell.2021.750948)
Supplement: Supplementary file 2 [file DataSheet11.zip]

Archive with 2 entries (1 files):
- Raw data of western blot/
- Raw data of western blot/Raw data of western blot.pptx
